# Supplementary material for: Synthesis of New DltA Inhibitors and Their Application as Adjuvant Antibiotics to Re-Sensitize Methicillin-Resistant Staphylococcus aureus
Source: Molecules. 2025 Jun 12;30(12):2569. doi: 10.3390/molecules30122569 (PMC12196251; doi:10.3390/molecules30122569)
Supplement: Supplementary file 1 [file molecules-30-02569-s001.zip]

Archive with 1 entries (1 files):
- molecules-3682336-supplementary.pdf
